# Supplementary material for: Alternative Splicing Analysis Reveals Adrenergic Signaling as a Novel Target for Protein Arginine Methyltransferase 5 (PRMT5) in the Heart
Source: Int J Mol Sci. 2025 Mar 5;26(5):2301. doi: 10.3390/ijms26052301 (PMC11899901; doi:10.3390/ijms26052301)
Supplement: Supplementary file 1 [file ijms-26-02301-s001.zip]

Archive with 1 entries (1 files):
- ijms-3479744-supplementary.pdf
